# Supplementary material for: Genetic Spatio-Temporal Analysis of Hepatitis D Virus Infection in Western Brazilian Amazon
Source: Viruses. 2024 Oct 29;16(11):1690. doi: 10.3390/v16111690 (PMC11598896; doi:10.3390/v16111690)
Supplement: Supplementary file 1 [file viruses-16-01690-s001.zip]

Archive with 1 entries (1 files):
- viruses-3241302-supplementary.pdf
